# Supplementary material for: Substance use disorder treatment cost-sharing in the 2025 Affordable Care Act Individual Marketplace
Source: Health Aff Sch. 2026 Apr 16;4(5):qxag088. doi: 10.1093/haschl/qxag088 (PMC13178459; doi:10.1093/haschl/qxag088)
Supplement: qxag088_Supplementary_Data [file qxag088_supplementary_data.zip]

Archive with 5 entries (5 files):
- coi_disclosure_cma.docx
- coi_disclosure_dma.docx
- coi_disclosure_omh.docx
- coi_disclosure_sbg.docx
- Supplemental Material_Appendices.docx
